# Supplementary material for: Effects of infant age and sex, and maternal parity on the interaction of lactation with infant feeding development in chimpanzees
Source: PLoS One. 2022 Aug 4;17(8):e0272139. doi: 10.1371/journal.pone.0272139 (PMC9352031; doi:10.1371/journal.pone.0272139)
Supplement: S1 File — (XLSX) [file pone.0272139.s002.xlsx]

## Sheet: Sheet1
MOTHER_ID	MATERNAL_PARITY	INFANT_ID	INFANTAGE	infant_age	INFANT_SEX (1 fem, 2 male)	NURSING_HOURLY_RATES	PERCENT_TIME_NURSING	AVERAGE_NURSING_DURATION	FEEDING_HOURLY_RATES	PERCENT_TIME_FEEDING	AVERAGE_FEEDING_DURATION	Average_nursing_duration_decimal_minutes	Average_feeding_duration_decimal_minutes
AD	2	AA	> 1-2 yrs	3	1	0.97	1.28	0.01	1.26	16.84	0.13	0.8	8.05
AD	2	AA	> 2-3 yrs	4	1	0.86	2.53	0.03	1.81	40.1	0.22	1.77	13.29
SH	1	AC	> 6mo-1yr	2	2	0.93	2.51	0.03	2.21	19.78	0.09	1.62	5.36
SH	1	AC	> 1-2 yrs	3	2	0.94	3.18	0.03	2.43	37.97	0.16	2.04	9.36
CM	2	AV	> 3-4 yrs	5	1	0	0		1.69	52.05	0.31		18.47
VT	2	BB	> 3-4 yrs	5	2	1.76	3.89	0.02	1.57	32.65	0.21	1.33	12.45
RE	1	BW	> 2-3 yrs	4	2	1.76	6	0.03	3	29.97	0.1	2.05	5.99
HL	2	CD	> 1-2 yrs	3	2	1.33	6.61	0.05	1.66	9.73	0.06	2.99	3.52
HL	2	CD	> 2-3 yrs	4	2	1.03	4.04	0.04	1.46	17.58	0.12	2.36	7.24
IN	1	CL	> 2-3 yrs	4	2	0.98	2.5	0.03	1.45	16.28	0.11	1.53	6.72
IN	1	CL	> 3-4 yrs	5	2	0.6	2.17	0.04	1.96	58.07	0.3	2.17	17.82
IN	1	CL	> 4-5 yrs	6	2	1.18	5.71	0.05	1.4	46.76	0.33	2.91	19.98
FL	2	DD	> 6mo-1yr	2	1	1.54	4.04	0.03	1.4	13.27	0.09	1.58	5.67
FL	2	DD	> 1-2 yrs	3	1	0.8	2.71	0.03	1.58	30.28	0.19	2.03	11.53
KD	2	DE	> 6mo-1yr	2	2	1.87	5.33	0.03	1.57	11.57	0.07	1.72	4.44
ZZ	1	DI	0-6 mo	1	1	2.52	10.47	0.04	0	0	0	2.49
SN	1	DU	> 6mo-1yr	2	1	2.55	7.02	0.03	1.19	4.81	0.04	1.65	2.43
BC	2	EL	> 2-3 yrs	4	1	0.9	3.52	0.04	2.14	45.99	0.21	2.33	12.88
KW	2	ET	> 2-3 yrs	4	1	1.08	2.07	0.02	2.43	28.23	0.12	1.15	6.96
KW	2	ET	> 3-4 yrs	5	1	1.68	5.4	0.03	2.1	45.48	0.22	1.93	12.99
TL	1	EU	> 3-4 yrs	5	2	0.6	2.6	0.04	2.32	39.21	0.17	2.62	10.12
AR	2	FA	> 4-5 yrs	6	1	1.3	2.26	0.02	2.57	45.16	0.18	1.04	10.55
AR	2	FA	> 5-6 yrs	7	1	0.15	0.08	0.01	1.92	48.42	0.25	0.33	15.14
FI	1	FC	> 1-2 yrs	3	1	0.85	2.49	0.03	2.65	26.23	0.1	1.76	5.94
FI	1	FC	> 2-3 yrs	4	1	0.36	1.19	0.03	2.02	30.67	0.15	1.96	9.1
RK	2	FN	> 2-3 yrs	4	2	1.49	3.85	0.03	2.48	26.67	0.11	1.55	6.44
BI	1	FR	> 5-6 yrs	7	2	0.84	2.67	0.03	1.67	17.34	0.1	1.91	6.21
SL	2	GU	> 5-6 yrs	7	2	1.48	4.93	0.03	2.47	42.89	0.17	2	10.42
SL	2	GU	> 6-7 yrs	8	2	0.55	1.9	0.03	0.89	6.18	0.07	2.09	4.15
SL	2	GU	> 7-8 yrs	9	2	0	0		1.51	19.17	0.13		7.6
LC	2	HD	> 3-4 yrs	5	2	1.25	3.72	0.03	1.69	14.75	0.09	1.79	5.25
BH	2	HE	> 6mo-1yr	2	2	0.99	3.22	0.03	2.15	62.4	0.29	1.96	17.38
FZ	2	HN	> 6mo-1yr	2	1	0.97	3.03	0.03	2.38	23.01	0.1	1.86	5.8
FZ	2	HN	> 1-2 yrs	3	1	1.12	2.58	0.02	2.05	29.29	0.14	1.38	8.57
GD	1	HT	> 3-4 yrs	5	1	0.2	1	0.05	2.4	36.15	0.15	3.02	9.05
JL	2	JO	> 3-4 yrs	5	1	0.92	3.19	0.03	1.36	24.75	0.18	2.08	10.9
CC	2	JY	> 2-3 yrs	4	1	0.83	3.38	0.04	2.1	22.79	0.11	2.44	6.51
PZ	1	KA	> 2-3 yrs	4	1	1.53	3.44	0.02	2.62	26.51	0.1	1.35	6.07
PZ	1	KA	> 3-4 yrs	5	1	1.21	4.18	0.03	2.94	58.24	0.2	2.07	11.89
CN	1	KK	0-6 mo	1	1	2.09	8.72	0.04	0.17	0.9	0.05	2.51	3.09
PN	2	KO	> 6mo-1yr	2	1	0.85	2.97	0.04	1.79	10.95	0.06	2.1	3.66
PN	2	KO	> 1-2 yrs	3	1	1.06	2.5	0.02	2.21	16.35	0.07	1.42	4.43
PN	2	KO	> 2-3 yrs	4	1	0.98	3.31	0.03	2.09	27.94	0.13	2.02	8.02
DH	2	KR	> 1-2 yrs	3	1	1.37	4.41	0.03	3.18	42.16	0.13	1.93	7.96
WA	1	LZ	> 1-2 yrs	3	1	1.18	3.28	0.03	1.88	27.2	0.14	1.67	8.67
KU	2	MS	> 1-2 yrs	3	2	1.16	2.61	0.02	2.56	31.45	0.12	1.35	7.36
SU	2	NA	> 2-3 yrs	4	1	0.85	3.56	0.04	1.91	13.86	0.07	2.52	4.36
SU	2	NA	> 3-4 yrs	5	1	0.99	3.32	0.03	1.68	33.64	0.2	2.01	12.04
SA	1	NI	0-6 mo	1	1	1.26	4.04	0.03	0.63	5.83	0.09	1.93	5.55
SA	1	NI	> 6mo-1yr	2	1	1.75	4.66	0.03	1.68	7.67	0.05	1.59	2.74
ME	2	PO	> 7-8 yrs	9	2	0	0		0.78	34.17	0.44		26.27
ME	2	PO	> 8-9 yrs	10	2	0	0		0.64	65.11	1.02		61.27
BH	1	PW	> 6-7 yrs	8	2	0	0		2.44	56.44	0.23		13.85
MF	2	RB	> 3-4 yrs	5	2	0.98	3.17	0.03	2.17	34.81	0.16	1.94	9.64
SR	2	SE	> 1-2 yrs	3	2	1.03	3.05	0.03	1.96	21.3	0.11	1.79	6.54
MY	1	SI	> 1-2 yrs	3	2	0.74	1.34	0.02	3.36	32.19	0.1	1.09	5.75
ST	2	SK	> 3-4 yrs	4	2	1.78	6.02	0.03	2.55	34.16	0.13	2.03	8.04
LN	2	SO	> 1-2 yrs	3	2	0.48	1.25	0.03	1.58	15.36	0.1	1.56	5.83
LN	2	SO	> 2-3 yrs	4	2	0.88	2.89	0.03	1.82	21.04	0.12	1.96	6.92
AE	1	SS	> 3-4 yrs	5	1	1.04	2.51	0.02	2.5	32.07	0.13	1.45	7.68
AE	1	SS	> 4-5 yrs	6	1	0.67	3.47	0.05	2.37	43.29	0.18	3.12	10.96
NT	1	SY	> 2-3 yrs	4	2	0.82	2.2	0.03	3.3	39.03	0.12	1.6	7.09
NT	1	SY	> 3-4 yrs	5	2	1.08	3.04	0.03	2.15	53.29	0.25	1.69	14.84
CA	2	TO	> 2-3 yrs	4	2	0.5	1.73	0.03	1.58	36.77	0.23	2.05	14
SX	1	ZA	0-6 mo	1	1	2.31	14.86	0.06	0.11	0.43	0.04	3.86	2.43
JE	2	ZW	> 2-3 yrs	4	2	0.67	2.16	0.03	2.55	36.7	0.14	1.92	8.64
JE	2	ZW	> 3-4 yrs	5	2	1.03	3.4	0.03	1.35	15.57	0.12	1.99	6.91
AT	1	A2	0-6 mo	1	2	0.95	4.17	0.04	0	0		2.63
AE	2	A3	0-6 mo	1		2.47	4.14	0.02	0	0		1.01
AC	1	SH	> 4-5 yrs	6	2	0	0		2.27	57.92	0.25		15.28
BX	1	B1	0-6 mo	1	1	0.94	3.26	0.03	0	0	0	2.09
CN	2	C3	0-6 mo	1	2	1.29	3.07	0.02	0.07	0		1.42
BC	2	CF	> 1-2 yrs	3	1	0.88	3.55	0.04	1.28	23.28	0.18	2.42	10.88
PN	2	CH	> 1-2 yrs	3	1	0.76	2.39	0.03	1.72	22.45	0.13	1.88	7.84
KD	2	DE	> 4-5 yrs	6	2	0.76	2.18	0.03	2.39	38.07	0.16	1.72	9.57
ZZ	1	DI	> 3-4 yrs	5	1	0.98	3.06	0.03	3.09	59.04	0.19	1.88	11.46
SL	2	DN	> 2-3 yrs	4	2	0.2			1.68	31.59	0.19		11.29
AN	1	DO	> 2-3 yrs	4	1	1.32	8.32	0.06	1.73	35.56	0.21	3.77	12.33
SN	1	DU	> 4-5 yrs	6	1	0	0		1.78	52.07	0.29		17.57
SG	2	FK	> 6-7 yrs	8	1	0	0		3.72	58.4	0.16		9.42
GD	2	G3	0-6 mo	1	1	1.22			0.52	4.54	0.09		5.2
JE	2	HM	> 1-2 yrs	3	1	0.71	2.04	0.03	1.57	15.63	0.1	1.73	5.96
BL	2	HZ	> 2-3 yrs	4	2	0.68	1.56	0.02	2.18	31.68	0.15	1.39	8.74
JC	1	J1	0-6 mo	1	2	1.54	4.41	0.03	0	0	0	1.72
ST	2	JT	> 1-2 yrs	3	2	0.77	1.4	0.02	1.2	18.22	0.15	1.09	9.09
CZ	2	KE	> 6mo-1yr	2	2	0.61			0.73	7.24	0.1		5.95
CE	1	LM	> 1-2 yrs	3	1	0.38	0.84	0.02	1.38	29.44	0.21	1.33	12.82
NT	2	LU	> 2-3 yrs	4	2	0.68	2.32	0.03	1.62	41.26	0.26	2.04	15.32
LT	2	MM	> 2-3 yrs	4	2	0.83	3.97	0.05	2.37	53.09	0.22	2.88	13.42
SU	2	NA	> 6-7 yrs	8	1	0.23	0.72	0.03	1.16	63.32	0.54	1.86	32.68
CR	1	ND	> 4-5 yrs	6	1	0.13	0.06	0	1.18	43.49	0.37	0.28	22.08
PZ	2	P4	> 6mo-1yr	2	1	0.36	1.23	0.03	1.25	11.07	0.09	2.07	5.31
RU	1	R1	0-6 mo	1	2	1.69	3.82	0.02	0	0	0	1.36
RT	1	R2	0-6 mo	1	1	1.35			0	0	0
RK	2	R4	0-6 mo	1	1	1.82	5.47	0.03	0	0	0	1.8
SA	2	S2	0-6 mo	1	1	1.42	3.79	0.03	0	0	0	1.6
SR	2	SE	> 5-6 yrs	7	2	0	0	0	1.62	29.84	0.18		11.07
IN	2	VR	> 3-4 yrs	5	1	0.56	0.95	0.02	1.31	26.57	0.2	1.01	12.13
WA	2	W2	> 1-2 yrs	3	2	0.74	2.46	0.03	1.3	26.79	0.21	1.98	12.37
FL	2	WH	> 2-3 yrs	4	2	1.06	3.3	0.03	1.58	24.66	0.16	1.88	9.34
